# Supplementary material for: Integrated Impact of Post-TAVR Cardiac Damage and Pacemaker Implantation on Long-Term Outcomes
Source: Biomedicines. 2026 Jul 13;14(7):1569. doi: 10.3390/biomedicines14071569 (PMC13406656; doi:10.3390/biomedicines14071569)
Supplement: Supplementary file 1 [file biomedicines-14-01569-s001.zip]

Archive with 4 entries (4 files):
- Figure S1_01(2).png
- Sup Table S3-clinical outcome HR.pdf
- Sup Table S2.pdf
- Sup Table S1.pdf
